# Supplementary material for: Enhanced Field-Effect Control of Single-Layer WS2 Optical Features by hBN Full Encapsulation
Source: Nanomaterials (Basel). 2022 Dec 12;12(24):4425. doi: 10.3390/nano12244425 (PMC9788429; doi:10.3390/nano12244425)
Supplement: Supplementary file 1 [file nanomaterials-12-04425-s001.zip]

Archive with 1 entries (1 files):
- nanomaterials-2065122-supplementary.pdf
